# Supplementary material for: Adamantinoma of Bone: A Structured Narrative Review of Clinical Outcomes, Recurrence Patterns, and Metastatic Behaviour
Source: Reports (MDPI). 2026 Jul 10;9(3):221. doi: 10.3390/reports9030221 (PMC13398085; doi:10.3390/reports9030221)
Supplement: Supplementary file 1 [file reports-09-00221-s001.zip]

Archive with 1 entries (1 files):
- reports-4297889-supplementary.pdf
